# Supplementary material for: Genome-wide characterization and identification of candidate ERF genes involved in various abiotic stress responses in sesame (Sesamum indicum L.)
Source: BMC Plant Biol. 2022 May 24;22:256. doi: 10.1186/s12870-022-03632-7 (PMC9128266; doi:10.1186/s12870-022-03632-7)
Supplement: Supplementary file 1 — Additional file 1: Table S1. Detailed information of Sesamun indicum ERF (SiERF) genes; Table S2. Sequence Characteristics of SiERF genes; Table S3. Number of each cis-acting element in the promoter region of SiERF genes; Table S4. Information related to the cis-acting elements identified in the SiERF genes; Table S5. List of primers used for the qRT-PCR analysis. [file 12870_2022_3632_MOESM1_ESM.xlsx]

## Sheet: Table S1
Table S1. Detailed information of Sesamun indicum ERF (SiERF) genes.
Gene name	Gene_ID	Mrna ACCESSION	Protein ACCESSION	Linkage Group	Start (bp)	End (bp)	Protein length (aa)	No. of exon	Gene replication models
SiERF001	LOC105171657	XM_011092883	XP_011091185	LG1	1637261	1638632	243	1	WGD or Segmental
SiERF002	LOC105158699	XM_020695607	XP_020551266	LG1	6369873	6370451	178	1	WGD or Segmental
SiERF003	LOC105157416	XM_011073829	XP_011072131	LG1	6406870	6407891	233	1	WGD or Segmental
SiERF004	LOC105158500	XM_011075286	XP_011073588	LG1	8269930	8272052	329	1	WGD or Segmental
SiERF005	LOC105158636	XM_011075454	XP_011073756	LG1	8403757	8405213	297	1	Dispersed
SiERF006	LOC105162118	XM_011080069	XP_011078371	LG1	10050272	10050935	164	3	WGD or Segmental
SiERF007	LOC105161018	XM_011078573	XP_011076875	LG1	10055100	10055810	236	1	Tandem
SiERF008	LOC105161026	XM_011078594	XP_011076896	LG1	10062072	10064868	357	3	Tandem
SiERF009	LOC105162917	XM_011081094	XP_011079396	LG1	11231157	11233808	391	3	WGD or Segmental
SiERF010	LOC105164642	XM_011083343	XP_011081645	LG1	11888193	11889119	225	1	WGD or Segmental
SiERF011	LOC105164694	XM_011083414	XP_011081716	LG1	12265076	12265932	187	2	WGD or Segmental
SiERF012	LOC105164992	XM_011083868	XP_011082170	LG1	12505558	12506713	178	2	WGD or Segmental
SiERF013	LOC105174107	XM_011096104	XP_011094406	LG1	16381583	16382472	211	1	WGD or Segmental
SiERF014	LOC105174117	XM_011096116	XP_011094418	LG1	16384776	16385576	187	1	Tandem
SiERF015	LOC105174125	XM_011096127	XP_011094429	LG1	16388768	16389566	191	1	Tandem
SiERF016	LOC110012170	XM_020694944	XP_020550603	LG1	16423888	16424430	144	2	Proximal
SiERF017	LOC105170681	XM_011091555	XP_011089857	LG1	16568917	16570129	286	1	WGD or Segmental
SiERF018	LOC105174306	XM_011096363	XP_011094665	LG1	17411767	17412585	272	1	Dispersed
SiERF019	LOC105174394	XM_011096491	XP_011094793	LG1	18124703	18126026	321	1	WGD or Segmental
SiERF020	LOC105177477	XM_011100657	XP_011098959	LG2	270794	272286	174	1	Dispersed
SiERF021	LOC105175081	XM_011097407	XP_011095709	LG2	292889	293890	169	2	Dispersed
SiERF022	LOC105177006	XM_011100021	XP_011098323	LG2	1898170	1900229	343	2	Dispersed
SiERF023	LOC105179326	XM_011102928	XP_011101230	LG2	4105670	4108039	417	2	Dispersed
SiERF024	LOC105155381	XM_011071253	XP_011069555	LG2	5258835	5259926	242	1	WGD or Segmental
SiERF025	LOC105155543	XM_011071437	XP_011069739	LG2	7533389	7534232	149	1	WGD or Segmental
SiERF026	LOC105156389	XM_011072505	XP_011070807	LG2	16123074	16124035	211	1	WGD or Segmental
SiERF027	LOC105156390	XM_011072508	XP_011070810	LG2	16131291	16133947	354	3	Dispersed
SiERF028	LOC105156779	XM_011072997	XP_011071299	LG2	17982102	17983398	390	1	WGD or Segmental
SiERF029	LOC105157670	XM_011074106	XP_011072408	LG3	8228536	8229556	215	1	WGD or Segmental
SiERF030	LOC105157874	XM_011074377	XP_011072679	LG3	9546667	9549291	393	2	WGD or Segmental
SiERF031	LOC105158228	XM_011074902	XP_011073204	LG3	13162665	13164277	263	2	Dispersed
SiERF032	LOC105158331	XM_011075054	XP_011073356	LG3	13941427	13942335	171	2	WGD or Segmental
SiERF033	LOC105158338	XM_011075062	XP_011073364	LG3	13998073	13999294	290	1	Dispersed
SiERF034	LOC105158389	XM_011075136	XP_011073438	LG3	14429926	14430886	189	2	WGD or Segmental
SiERF035	LOC105158452	XM_011075217	XP_011073519	LG3	15386812	15387683	234	1	WGD or Segmental
SiERF036	LOC105158655	XM_011075480	XP_011073782	LG3	17614608	17615971	347	1	Dispersed
SiERF037	LOC105158942	XM_011075859	XP_011074161	LG3	20283163	20285058	330	1	WGD or Segmental
SiERF038	LOC105159140	XM_011076098	XP_011074400	LG3	21865805	21866735	155	1	WGD or Segmental
SiERF039	LOC105159482	XM_011076558	XP_011074860	LG3	24421399	24422508	237	1	WGD or Segmental
SiERF040	LOC105159638	XM_011076757	XP_011075059	LG4	175184	176885	280	1	Dispersed
SiERF041	LOC105159734	XM_011076911	XP_011075213	LG4	845299	846278	288	1	Dispersed
SiERF042	LOC105160386	XM_011077731	XP_011076033	LG4	9332347	9334155	401	1	WGD or Segmental
SiERF043	LOC105160522	XM_011077937	XP_011076239	LG4	10278707	10279712	193	1	WGD or Segmental
SiERF044	LOC105160523	XM_011077938	XP_011076240	LG4	10290120	10291145	225	1	WGD or Segmental
SiERF045	LOC105160655	XM_011078133	XP_011076435	LG4	11389625	11390917	229	1	Tandem
SiERF046	LOC105160657	XM_011078135	XP_011076437	LG4	11416817	11417857	240	1	Tandem
SiERF047	LOC105160847	XM_011078345	XP_011076647	LG4	12354471	12356883	375	2	WGD or Segmental
SiERF048	LOC105160869	XM_011078369	XP_011076671	LG4	12616362	12618225	340	1	Dispersed
SiERF049	LOC105161291	XM_011078934	XP_011077236	LG4	16818047	16819132	192	1	Dispersed
SiERF050	LOC105161950	XM_011079829	XP_011078131	LG5	4016394	4017438	219	1	WGD or Segmental
SiERF051	LOC105162060	XM_011079964	XP_011078266	LG5	5039461	5040606	268	1	WGD or Segmental
SiERF052	LOC105163098	XM_011081322	XP_011079624	LG6	676158	677379	251	2	Dispersed
SiERF053	LOC105163586	XM_011081998	XP_011080300	LG6	2428089	2429244	163	1	Tandem
SiERF054	LOC105163587	XM_011081999	XP_011080301	LG6	2435242	2436003	151	1	Tandem
SiERF055	LOC105163408	XM_011081732	XP_011080034	LG6	2447331	2448419	255	1	WGD or Segmental
SiERF056	LOC105163850	XM_011082341	XP_011080643	LG6	5711562	5712862	237	1	Dispersed
SiERF057	LOC105164024	XM_011082571	XP_011080873	LG6	7725495	7727047	356	1	WGD or Segmental
SiERF058	LOC105164147	XM_011082732	XP_011081034	LG6	8886261	8887485	252	1	WGD or Segmental
SiERF059	LOC105164148	XM_011082733	XP_011081035	LG6	8902094	8902867	209	1	WGD or Segmental
SiERF060	LOC105164363	XM_011083002	XP_011081304	LG6	11312010	11312991	254	1	Proximal
SiERF061	LOC105164449	XM_011083100	XP_011081402	LG6	11337327	11338306	239	1	WGD or Segmental
SiERF062	LOC105164366	XM_011083004	XP_011081306	LG6	11349270	11350175	250	1	Dispersed
SiERF063	LOC105164581	XM_011083264	XP_011081566	LG6	15977085	15978299	207	2	WGD or Segmental
SiERF064	LOC105164742	XM_011083485	XP_011081787	LG6	17086245	17087580	244	1	WGD or Segmental
SiERF065	LOC105164850	XM_011083651	XP_011081953	LG6	17864479	17865954	255	1	Dispersed
SiERF066	LOC105165367	XM_011084346	XP_011082648	LG6	21356537	21357340	156	1	Dispersed
SiERF067	LOC105166097	XM_011085326	XP_011083628	LG7	3425148	3426301	212	1	Dispersed
SiERF068	LOC105166722	XM_011086179	XP_011084481	LG7	8931063	8932853	372	1	WGD or Segmental
SiERF069	LOC105166938	XM_011086458	XP_011084760	LG7	10107771	10108408	199	1	Dispersed
SiERF070	LOC105167013	XM_020695286	XP_020550945	LG7	10581774	10584783	359	2	WGD or Segmental
SiERF071	LOC105167362	XM_011087049	XP_011085351	LG8	1131699	1133460	377	1	Dispersed
SiERF072	LOC105167730	XM_011087550	XP_011085852	LG8	3253822	3256007	345	1	WGD or Segmental
SiERF073	LOC105167788	XM_011087603	XP_011085905	LG8	4848110	4849026	146	1	Tandem
SiERF074	LOC105167789	XM_011087604	XP_011085906	LG8	4868204	4869789	166	2	Tandem
SiERF075	LOC105167791	XM_020695708	XP_020551367	LG8	4875116	4879745	151	3	Tandem
SiERF076	LOC105168313	XM_011088344	XP_011086646	LG8	11804241	11806134	418	1	WGD or Segmental
SiERF077	LOC105168482	XM_011088583	XP_011086885	LG8	13505665	13508544	229	2	Dispersed
SiERF078	LOC105169546	XM_011089961	XP_011088263	LG8	19642519	19643601	278	1	WGD or Segmental
SiERF079	LOC105170225	XM_011090897	XP_011089199	LG9	485032	485784	216	1	WGD or Segmental
SiERF080	LOC105170138	XM_011090770	XP_011089072	LG9	1389694	1394102	223	9	WGD or Segmental
SiERF081	LOC105170257	XM_011090929	XP_011089231	LG9	1681311	1682572	278	1	Dispersed
SiERF082	LOC105170556	XM_020696597	XP_020552256	LG9	4154762	4158934	222	9	WGD or Segmental
SiERF083	LOC105170890	XM_020696949	XP_020552608	LG9	6387596	6388801	219	1	WGD or Segmental
SiERF084	LOC105171122	XM_011092147	XP_011090449	LG9	8694635	8696612	377	2	Dispersed
SiERF085	LOC105171187	XM_011092218	XP_011090520	LG9	9332475	9334381	322	1	WGD or Segmental
SiERF086	LOC105171490	XM_011092628	XP_011090930	LG10	1253732	1256618	342	1	Dispersed
SiERF087	LOC105171556	XM_020697028	XP_020552687	LG10	1636440	1638481	225	2	Singleton
SiERF088	LOC105171718	XM_011092922	XP_011091224	LG10	2427105	2427803	130	1	Tandem
SiERF089	LOC105171720	XM_011092923	XP_011091225	LG10	2436747	2437280	134	1	Tandem
SiERF090	LOC105171710	XM_011092912	XP_011091214	LG10	2461009	2462112	236	1	WGD or Segmental
SiERF091	LOC105172058	XM_011093397	XP_011091699	LG10	4068281	4069760	419	1	Dispersed
SiERF092	LOC105172721	XM_011094273	XP_011092575	LG10	15658282	15659261	269	1	WGD or Segmental
SiERF093	LOC110012885	XM_020698018	XP_020553677	LG11	327368	328253	182	2	Dispersed
SiERF094	LOC105173145	XM_011094806	XP_011093108	LG11	680663	682098	315	1	WGD or Segmental
SiERF095	LOC105173325	XM_011095026	XP_011093328	LG11	2988987	2990095	252	1	WGD or Segmental
SiERF096	LOC105173545	XM_011095328	XP_011093630	LG11	7847679	7848901	243	1	WGD or Segmental
SiERF097	LOC105173834	XM_011095714	XP_011094016	LG11	9424992	9425666	193	2	WGD or Segmental
SiERF098	LOC105173709	XM_011095569	XP_011093871	LG11	9437243	9438313	224	1	Tandem
SiERF099	LOC105174111	XM_011096105	XP_011094407	LG11	11923491	11924809	202	1	WGD or Segmental
SiERF100	LOC105174898	XM_011097148	XP_011095450	LG12	1044566	1045869	235	1	WGD or Segmental
SiERF101	LOC105175563	XM_011098041	XP_011096343	LG12	4413571	4414482	150	1	Tandem
SiERF102	LOC105175564	XM_020698309	XP_020553968	LG12	4421999	4423250	233	2	Tandem
SiERF103	LOC105175593	XM_011098081	XP_011096383	LG12	4587666	4588496	159	1	Tandem
SiERF104	LOC105175644	XM_011098146	XP_011096448	LG12	4589418	4590695	272	1	Tandem
SiERF105	LOC105175841	XM_011098449	XP_011096751	LG12	5849146	5852526	405	9	Dispersed
SiERF106	LOC105176328	XM_020698569	XP_020554228	LG13	3001097	3001570	121	1	Singleton
SiERF107	LOC105176475	XM_011099291	XP_011097593	LG13	4809156	4811069	369	1	WGD or Segmental
SiERF108	LOC105176663	XM_011099537	XP_011097839	LG14	1022455	1023667	228	1	WGD or Segmental
SiERF109	LOC105177355	XM_011100475	XP_011098777	LG15	1125469	1126845	379	1	WGD or Segmental
SiERF110	LOC105178559	XM_011102053	XP_011100355	LG16	1978175	1979120	221	1	Dispersed
SiERF111	LOC105179134	XM_011102733	XP_011101035	Unplaced Scaffold NW_011628051.1	394120	395486	284	1
SiERF112	LOC105179200	XM_011102796	XP_011101098	Unplaced Scaffold NW_011628055.1	48581	49668	266	1
SiERF113	LOC105179201	XM_011102797	XP_011101099	Unplaced Scaffold NW_011628055.1	64107	65132	215	1
SiERF114	LOC105179256	XM_011102870	XP_011101172	Unplaced Scaffold NW_011628055.1	455747	456686	203	1

## Sheet: Table S2
Table S2. Sequence Characteristics of SiERF genes.
Gene name	Protein ACCESSION	Number of amino acids	Molecular weight (MW)/ku	Heoretical isoelectric point (PI)	The instability index (II)	Aliphatic index	Grand average of hydropathicity (GRAVY)
SiERF001	XP_011091185	243	26000.7	5.05	50.36	65.93	-0.389
SiERF002	XP_020551266	178	19498.8	8.6	59.73	62.58	-0.728
SiERF003	XP_011072131	233	25670.9	5.98	69.28	57.47	-0.623
SiERF004	XP_011073588	329	35921.8	5.05	39.75	68.42	-0.522
SiERF005	XP_011073756	297	32315.2	9.08	41.73	71.68	-0.49
SiERF006	XP_011078371	164	18206.6	6.74	39.58	82.62	-0.445
SiERF007	XP_011076875	236	25924.2	6.67	42.28	68.52	-0.736
SiERF008	XP_011076896	357	39228.6	4.53	49.52	72.38	-0.603
SiERF009	XP_011079396	391	43171.6	4.97	34.95	54.96	-0.775
SiERF010	XP_011081645	225	24213.7	5.19	52.75	58.22	-0.584
SiERF011	XP_011081716	187	20441.2	8.75	65.77	69.89	-0.563
SiERF012	XP_011082170	178	20127.6	8.77	45.83	65.79	-0.761
SiERF013	XP_011094406	211	23688.5	6.66	58.97	67.01	-0.646
SiERF014	XP_011094418	187	20969.7	6.42	58.02	68.88	-0.56
SiERF015	XP_011094429	191	21276.9	6.32	61.49	64.82	-0.545
SiERF016	XP_020550603	144	15834.4	7.92	50.75	56.46	-0.756
SiERF017	XP_011089857	286	30411.2	6.09	44.65	54.83	-0.615
SiERF018	XP_011094665	272	29938.1	8.58	54.97	53.13	-0.716
SiERF019	XP_011094793	321	36011.5	5.29	37.88	69.22	-0.644
SiERF020	XP_011098959	174	19406.7	5.67	61.84	61.84	-0.74
SiERF021	XP_011095709	169	18615.8	7.75	66.23	67.57	-0.602
SiERF022	XP_011098323	343	37869.8	5.62	44.73	56.65	-0.631
SiERF023	XP_011101230	417	44974.3	7.86	69.09	49.23	-0.657
SiERF024	XP_011069555	242	26264.9	5.92	51.85	59.46	-0.538
SiERF025	XP_011069739	149	16633.6	9.4	50.67	53.83	-0.935
SiERF026	XP_011070807	211	23790.7	7.64	48.89	59.1	-0.823
SiERF027	XP_011070810	354	39305	4.65	46.63	71.61	-0.649
SiERF028	XP_011071299	390	42419.7	5.31	59.74	57.38	-0.565
SiERF029	XP_011072408	215	23354.1	5.86	55.1	65.07	-0.487
SiERF030	XP_011072679	393	43582.2	4.89	39.03	58.63	-0.74
SiERF031	XP_011073204	263	28993.7	9.24	62.71	57.91	-0.851
SiERF032	XP_011073356	171	19502.1	8.27	42.21	60.53	-0.815
SiERF033	XP_011073364	290	31605.7	10.02	55.02	70.93	-0.541
SiERF034	XP_011073438	189	20919.5	9.58	63.61	70.21	-0.687
SiERF035	XP_011073519	234	26063.1	5.25	49.12	66.32	-0.612
SiERF036	XP_011073782	347	38378.4	9.16	50.38	67.23	-0.587
SiERF037	XP_011074161	330	36022.1	6.32	53.87	56.88	-0.59
SiERF038	XP_011074400	155	17380.4	9.05	64.42	58.65	-0.877
SiERF039	XP_011074860	237	26030	5.5	65.94	60.21	-0.5
SiERF040	XP_011075059	280	31449.9	5.23	46.38	63.07	-0.719
SiERF041	XP_011075213	288	32602.3	5.79	61.26	60	-0.83
SiERF042	XP_011076033	401	45108.2	4.75	56.46	67.36	-0.682
SiERF043	XP_011076239	193	20857.3	4.86	57.87	62.33	-0.564
SiERF044	XP_011076240	225	25015	5.57	56.92	59.11	-0.566
SiERF045	XP_011076435	229	25278.3	5.19	68.95	60.57	-0.641
SiERF046	XP_011076437	240	26135.8	5.76	55.77	75.54	-0.377
SiERF047	XP_011076647	375	40934.6	5.34	46.03	61.2	-0.676
SiERF048	XP_011076671	340	36315.3	5.66	67.86	56.85	-0.753
SiERF049	XP_011077236	192	21613.1	4.63	56.19	71.67	-0.564
SiERF050	XP_011078131	219	24189.8	4.9	60.55	66.44	-0.528
SiERF051	XP_011078266	268	29572.7	5.17	61.45	64.1	-0.606
SiERF052	XP_011079624	251	28170.4	7.66	39.9	57.21	-0.911
SiERF053	XP_011080300	163	17935.7	5.7	52.59	47.98	-0.65
SiERF054	XP_011080301	151	16748.6	8.02	48.53	66.62	-0.847
SiERF055	XP_011080034	255	28340.2	5.66	71.29	56.63	-0.731
SiERF056	XP_011080643	237	26892.8	5.38	58.4	62.11	-0.749
SiERF057	XP_011080873	356	38995.1	5.3	49.39	59.97	-0.617
SiERF058	XP_011081034	252	26943	5.46	85.23	52.02	-0.785
SiERF059	XP_011081035	209	23510.6	8.18	60.36	67.85	-0.689
SiERF060	XP_011081304	254	28282.9	5.92	65.7	69.57	-0.513
SiERF061	XP_011081402	239	26236	8.66	53.47	73.97	-0.372
SiERF062	XP_011081306	250	27499.8	6.79	56.03	61.48	-0.471
SiERF063	XP_011081566	207	23104.2	8.93	53.99	71.21	-0.628
SiERF064	XP_011081787	244	26362.5	5.18	62.44	69.63	-0.454
SiERF065	XP_011081953	255	28105.5	5.07	57.25	49.1	-0.827
SiERF066	XP_011082648	156	17788.4	9.57	53.7	55.77	-0.768
SiERF067	XP_011083628	212	23430.2	5.53	42.72	59.86	-0.569
SiERF068	XP_011084481	372	41407.9	4.67	48.71	62.93	-0.714
SiERF069	XP_011084760	199	22182.7	8.4	47	55.43	-0.814
SiERF070	XP_020550945	359	40408.4	6.16	35.38	58.22	-0.831
SiERF071	XP_011085351	377	41676.2	5.27	70.8	52.86	-0.815
SiERF072	XP_011085852	345	38675	4.55	56.28	73.54	-0.608
SiERF073	XP_011085905	146	16529.5	7.79	72.1	69.52	-0.771
SiERF074	XP_011085906	166	18553.5	5.98	61.78	62.95	-0.858
SiERF075	XP_020551367	151	17002.2	7.73	71.93	74.3	-0.66
SiERF076	XP_011086646	418	45545.4	6.03	54.06	61.22	-0.493
SiERF077	XP_011086885	229	25844	9.62	60.23	55.07	-0.836
SiERF078	XP_011088263	278	30686	6.36	45.29	51.33	-0.771
SiERF079	XP_011089199	216	23789.6	5.82	54.57	69.58	-0.594
SiERF080	XP_011089072	223	25526.7	9.2	60.88	55.16	-0.987
SiERF081	XP_011089231	278	31052.7	6.52	41.15	55.83	-0.644
SiERF082	XP_020552256	222	25270.4	9.35	69.95	58.47	-1.015
SiERF083	XP_020552608	219	24544.4	5.42	46.75	65.11	-0.692
SiERF084	XP_011090449	377	40970.7	5.24	49.95	57	-0.632
SiERF085	XP_011090520	322	35714.3	6.66	59.92	64.91	-0.484
SiERF086	XP_011090930	342	37677	5.32	52.66	49.74	-0.681
SiERF087	XP_020552687	225	25407.7	6.54	42.88	52.58	-0.932
SiERF088	XP_011091224	130	14557.1	6.31	43.9	57.23	-0.975
SiERF089	XP_011091225	134	15127	9.21	51.16	59.1	-0.89
SiERF090	XP_011091214	236	26222.9	5.28	64.27	56.65	-0.681
SiERF091	XP_011091699	419	46177.6	7.14	57.88	64.27	-0.637
SiERF092	XP_011092575	269	29743.9	6.72	51.2	51.97	-0.782
SiERF093	XP_020553677	182	20384.8	6.54	59.31	53.24	-0.667
SiERF094	XP_011093108	315	35438.5	5.95	48.36	65.27	-0.722
SiERF095	XP_011093328	252	27591.2	5.59	48.98	55.24	-0.694
SiERF096	XP_011093630	243	26759.8	5.45	49.72	67.86	-0.603
SiERF097	XP_011094016	193	19968	4.76	40.07	70.41	-0.276
SiERF098	XP_011093871	224	24664.1	4.5	58.44	54.96	-0.651
SiERF099	XP_011094407	202	21859.6	5.28	48.99	69.21	-0.358
SiERF100	XP_011095450	235	25865.9	6.9	72.39	53.62	-0.81
SiERF101	XP_011096343	150	16309.6	9.69	50	75.6	-0.455
SiERF102	XP_020553968	233	25334.6	10.24	73.25	67.94	-0.599
SiERF103	XP_011096383	159	17571.7	6.91	52.29	73.14	-0.598
SiERF104	XP_011096448	272	30794.5	5.16	58.14	71.43	-0.637
SiERF105	XP_011096751	405	44978.3	8.95	45.58	62	-0.873
SiERF106	XP_020554228	121	13428	7.9	36.9	66.28	-0.74
SiERF107	XP_011097593	369	40669	6.15	68.16	59	-0.625
SiERF108	XP_011097839	228	25112.9	8.3	69.44	53.99	-0.846
SiERF109	XP_011098777	379	42289.1	4.66	46.41	72.66	-0.571
SiERF110	XP_011100355	221	23634.5	8.83	45.87	62.81	-0.57
SiERF111	XP_011101035	284	31637.8	8.71	41.01	72.18	-0.602
SiERF112	XP_011101098	266	29779.3	6.93	58.18	70.79	-0.694
SiERF113	XP_011101099	215	23755.4	5.07	60.66	56.37	-0.62
SiERF114	XP_011101172	203	22862.7	5.78	60.03	66.9	-0.537

## Sheet: Table S3
Table S3. Number of each cis-acting element in the promoter region of SiERF genes.
	Hormones											Stress							Light-responsivencess
SiERF001	1		1													1						1					1	1		1	1								8
SiERF002	3				1	1	1			1	1						1	1						2	1		2			4									5
SiERF003	4				1	1			1		2			1	1		2			1		1		1				1		3	1								1
SiERF004	2										1			2	1		2							1		1	1			2						1			2		1
SiERF005	3		1		2	2								1	1															4						1			4
SiERF006	2	1			3	3		1							3		1			1			1				3			2									4
SiERF007											5		1							1								1		1	1								6
SiERF008			1				1	1					2		3			1		1			1				2					1				2			1
SiERF009					1	1				1	1			1	1			3						1	1														1	1	1
SiERF010	2				2	2				2	2							1			1				2		1			2					1	1			6
SiERF011	1		1					1					2				1	1						2						2					1		1		1
SiERF012	1	1						1			2									1				1						1									2
SiERF013	4				1	1	1				2			1	1	1	1										1	1	1	6	1			1			1		4
SiERF014	1			1	2	2			1		1				1			2												1			1			1			6		1
SiERF015	2				1	1					1			2	1			1												2						1		1	6
SiERF016	5				1	1								1				1						2						3									8
SiERF017															1			1									1			1		1							5
SiERF018											1				1			1						1			2	1			1				1	2			4
SiERF019							1		2	2			1	1	4		1							1	2	1	1	1			1							1	2
SiERF020	2						1			2					2		2							3	2	1				4			1			1					1
SiERF021	1				2	2								1			2	1		1	1			2						2						1			2
SiERF022	2				1	1	1			1	1				1		1							2	1	1				2		1				1
SiERF023	1		1		2	2					1		2	2	2		1										2			2							1		4
SiERF024	2				1	1	1																			2				1			2						14
SiERF025	3													1	2		2	1						1		1	1			2						1			4
SiERF026	2		1		1	1					4		1	1				2		1	1			1			2	2		2	2
SiERF027							1						1		2									1
SiERF028	1						1			1			1	1											1	2	1			2									7
SiERF029									1		3			1	1		2									2				1						1			1	1
SiERF030			1								3		1				2							1				1			1								10
SiERF031	2				1	1			1	1	3		1	1	2			1		3					1		2	1		2	1		1						3		1
SiERF032	2								1		1				1		2	1									1			2						1				1
SiERF033			1		1	1				1	4							1							1								1						4		1
SiERF034					1	1				1			4	1	1		1			1				2	1								2		1				1	1
SiERF035	6									1	2							1		1			1	1	1					6									1
SiERF036	2										3				1			3		2				1						1							1		5	1
SiERF037	3		1		1	1					2			2	1	1	3	1						1			3			3					1	1
SiERF038	2						1			1	2				1		1	1							1		2	1		1	1							1	1
SiERF039							1	1		1					3					1					1	1	2	1			1								7		1
SiERF040	1		1		1	1	2			1	2				1										1	1				3			1					1	1
SiERF041	1				1	1			1	1					2									1	1	1				1					1			1	2
SiERF042	4				1	1		1					1	2	1			1				1		3		1	2			4									1
SiERF043	2				2	2					1			1				1					1				1			2									3
SiERF044	5	1							1	1	1		1							1					1	1	2			5									6
SiERF045											5		1				2	1						1		3	1								1				6
SiERF046	2				3	3					2				1			1									3			5									4
SiERF047	7				2	2					4		1		1									1						7									3		1
SiERF048	1		1		1	1											2	1		1			1	1				1		1	1								3	1
SiERF049	4				1	1	1				4		1											1				1		6	1								2
SiERF050	4				4	4	1				1			1	1	1	2													3					1				2
SiERF051	1	1			1	1				1	2				2			1							1		2			1									3		1
SiERF052	2				2	2		1			3				2	1	1			3			2			1				2					1		1	1	3
SiERF053	4				4	4	2		1	1				1	1		2				1		1		1		2			4									3
SiERF054	4	1	1		2	2	2		1		1						1	1		2				2						5			1						2		2
SiERF055	4				1	1									3		2	2		2			1							3			1						2		1
SiERF056																	1	1		1			1				3												6
SiERF057	5				3	3	1	1										1						1			4			5									1
SiERF058	2										3			1										2						3									1	1
SiERF059	4				3	3				2	1		2		2		1								2		1			5									1		1
SiERF060	2		3		2	2			1		2		1	2	1		2							1			2			1					1		1	1	8
SiERF061	1		1		2	2			1	2	1				2		1								2			1		1	1							1	1		1
SiERF062	1		1				1			1			2		3			1							1		1			2		2							2		1
SiERF063	2				1	1					1		1		1		1			1		1		2			2			2					1	1			5
SiERF064	1	1													2		1										2			1								1	6		1
SiERF065		1											1	2																									7
SiERF066	3				1	1				1	5				2			2							1					3			1						6	1	1
SiERF067	3				1	1				1	2			1	2	1	1	1							1	1		1		4	1			1
SiERF068	9				1	1				1	3			1			2						1		1		1			10		1				1	1		2
SiERF069	6		1	1	4	4	1			1	3				2	1		1						2	1					6									7
SiERF070	1				3	3				1				1	3					1				1	1					3				1				1	2		1
SiERF071	1	1						1		2	1				2		1							1	2	1	1												2
SiERF072	1		3		2	2				1					2	2									1		1			1								1	4
SiERF073					3	3	1			1	2		2	1	2								1		1		1								1			1	5		2
SiERF074	1		1				1		1		3				2			3												1								2	2
SiERF075					1	1					1				1			1									1			1		1					1	1	2
SiERF076											5				1		1	2								2	1												6
SiERF077					1	1	1								2		1										1	1			1								4		1
SiERF078	5				1	1							1	1	1	1		1						1			1			4									3
SiERF079	7				2	2					2				2			2					2				1	1		7	1		1						5
SiERF080							1			1					3		3				1			1	1	2										1		1			1
SiERF081	1												3		7									1			1			2									1
SiERF082	3				1	1		2					2		1		3	1									3			3
SiERF083	5		1					1	1		1			1	1															5									3
SiERF084	1		1				1				2				2		2							2			1			1						1	1		5
SiERF085	1		2				1	1							3		1													1					1	1		1	3
SiERF086	1									1	1		2	1											1		2					1							4
SiERF087			1								1				1		4													1			1						2
SiERF088	6				1	1	1				1				1		1	1						1			1			6				2		2			5
SiERF089	3	1			1	1					2				1									1			2			3			1				1		4
SiERF090	2				2	2				1					2			1		2				1	1					3								2	4		1
SiERF091			1		2	2					4				1		1	2						2						1									8		1
SiERF092	1										7						1	1						2						1			1						7
SiERF093	2	1	1								3			1	1												3	1		2	1								2
SiERF094	4		1								2							2						1			2	1		5	1								2
SiERF095	1				1	1					1				1	1										1	3	2		2	2		1						3		1
SiERF096	3		2		2	2					1				1			2				1		1			3			4					1				2
SiERF097			1						1		4							1						1															3
SiERF098	3	1						1		1	1				1		1	1						1	1		1			4									2
SiERF099					1	1					1		4		2			1					1	1			1								1				1
SiERF100	4						1						1										1			1	2			4					1	2			4
SiERF101	2									1			2		1		1			1					1					2					1	1			6
SiERF102	6										4		2		1			2		1				1						6			1		1				1
SiERF103	7				3	3	2			1	1				1					2				1	1	1		2		5	2		1						3
SiERF104	1		1		2	2	1		1		2			2	1			1						1			1			1						1		1	3
SiERF105	2				1	1				1				2	3		1								1					2									5
SiERF106	1				1	1				1							1							1	1	3				1						1			3
SiERF107	5										1				1			2						2			1			2					2				2
SiERF108	2				1	1			1		2				1	1								2				1		2	1				1		1
SiERF109	2		1		2	2	1						3		1			2									1			1								1	1
SiERF110	2		1											1	1			3					1				1	1		2	1				1				1
SiERF111	3				2	2				1	5		1	2	1		1					1			1		1			3									3
SiERF112	2				3	3				1					3									3	1		1			2									4
SiERF113					2	2					3		1											1						1			1					1	4
SiERF114	4		1		2	2	1			1	3		1	1	2			3	1	1				2	1		1			4					1	1			3		1

## Sheet: Table S4
Table S4. Information related to the cis-acting elements identified in the SIERF genes.
Cis-acting element	Description
GTGGC-motif	part of a light responsive element
I-box	part of a light responsive element
L-box	part of a light responsive element
LAMP-element	part of a light responsive element
Sp1	light responsive element
TCT-motif	part of a light responsive element
TCA-element	part of a light responsive element
TCCC-motif	part of a light responsive element
GT1-motif	light responsive element
GA-motif	part of a light responsive element
GATT-motif	part of a light responsive element
G-box	cis-acting regulatory element involved in light responsiveness
GA-motif	part of a light responsive element
Gap-box	part of a light responsive element
chs-CMA1a	part of a light responsive element
chs-CMA2a	part of a light responsive element
ACE	cis-acting element involved in light responsiveness
AE-box	part of a module for light response
AT1-motif	part of a light responsive module
ATCT-motif	part of a conserved DNA module involved in light responsiveness
Box 4	part of a conserved DNA module involved in light responsiveness
Box II	part of a light responsive element
MRE	MYB binding site involved in light responsiveness
ABRE	cis-acting element involved in the abscisic acid responsiveness
AuxRR-core	cis-acting regulatory element involved in auxin responsiveness
TGA-element	auxin-responsive element
TGA-box	part of an auxin-responsive element
CGTCA-motif	cis-acting regulatory element involved in the MeJA-responsiveness
TGACG-motif	cis-acting regulatory element involved in the MeJA-responsiveness
P-box	gibberellin-responsive element
GARE-motif	gibberellin-responsive element
TATC-box	cis-acting element involved in gibberellin-responsiveness
TCA-element	cis-acting element involved in salicylic acid responsiveness
ERE	ethylene responsive element
MBS	MYB binding site involved in drought-inducibility
LTR	cis-acting element involved in low-temperature responsiveness
ARE	cis-acting regulatory element essential for the anaerobic induction
GC-motif	enhancer-like element involved in anoxic specific inducibility
WRE3	wound-responsive element
WUN-motif	wound-responsive element

## Sheet: Table S5
Table S5. List of primers used for the qRT-PCR analysis.
Gene Name	Primers sequence
	sense primer (5’->3’)	anti-sense primer (5’->3’)
SiERF002	TGTCGCATTCTGACGAAGAG	GCACACCCACTTATCGGAGT
SiERF004	AGCCGACAGAGAGTCAGGAA	TTCTTCGTTTTACCGCCACT
SiERF008	TTTGTGGATGGATTCGATGA	CTCCACTCATCAGGGTTGGT
SiERF014	ATAGCGACGGAGGAGAGGTT	TTCTGGAGCCTTTCTTGACG
SiERF023	CACACACGCGCTAGACACTT	CTAGTGCCGGCTTGAGTTTC
SiERF030	ATTTTCCGCTGGATGAGATG	CATATCGGCAAAGGATCCAC
SiERF050	CCCTGTCGTCTTCGGAGTTA	TTATTCTCTGTGCCCGTGGT
SiERF052	CGGGATTGGAAAATGAGTTG	CAGACAGCTTCTGCACTTCG
SiERF054	GGGTCATCAGGCGATTCTTA	CGACCTCTTCTGGAACAACC
SiERF055	GAGGAAGCATTCCATGAGGA	ACTCAAAAGGGCCTCCAAAT
SiERF061	CAGAGACGCTGACAATGGAA	TGGGCATTTCAAAGGAAACT
SiERF064	CGGAAACAGCCAAGAAAATC	ATTTCAGGGGTAGGCGACTT
SiERF084	GAGGCAACAAAGCCAAACTC	AGTTGATACCGCAGCCATTC
SiERF085	CTCTGCATTCCTCGGTTGAT	TCTGATGCCTTTTCCAGCTT
SiERF090	CGGAATCATCGATCCCTTTA	TGATCGGAGGAGTTGGATTC
SiERF102	GCGGCAAGAAATCATAGAGC	ATCCAGATTGATGCCTTTGC
SiERF105	CTTGGGTGCATATGATGACG	ATCCTCCCTCGAGACGTTTT
SiERF107	TCACCCCATCTCAGATCCTC	GCTTCATCAGGACAGGCTTC
SiERF108	CCCTTGGAAGAAGACTCGTG	GGGTTGAAATCGTGGAACAC
SiH3.3	GATGGCCCGTACTAAGCAAA	CACGGAGAGCAACAGTACCA
